# Supplementary material for: Innovative Fermentation Approach Employing Lachancea thermotolerans for the Selective Production of High-Acidity Wines, Designed for Blending with Low-Acidity Counterparts to Achieve Chemically and Organoleptically Balanced Final Compositions
Source: Foods. 2025 Aug 9;14(16):2773. doi: 10.3390/foods14162773 (PMC12385897; doi:10.3390/foods14162773)
Supplement: Supplementary file 1 [file foods-14-02773-s001.zip]

Archive with 1 entries (1 files):
- foods-3741001-supplementary.pdf
